# Supplementary material for: Antioxidant Status of Cyanobacteria Strains During Long-Term Cultivation in Nitrogen-Free Media
Source: Int J Mol Sci. 2025 Nov 10;26(22):10891. doi: 10.3390/ijms262210891 (PMC12652501; doi:10.3390/ijms262210891)
Supplement: Supplementary file 1 [file ijms-26-10891-s001.zip]

Archive with 1 entries (1 files):
- ijms-3923984-supplementary.pdf
